# Supplementary material for: Personalized LSTM Models for ECG Lead Transformations Led to Fewer Diagnostic Errors Than Generalized Models: Deriving 12-Lead ECG from Lead II, V2, and V6
Source: Sensors (Basel). 2023 Jan 26;23(3):1389. doi: 10.3390/s23031389 (PMC9920327; doi:10.3390/s23031389)
Supplement: Supplementary file 1 [file sensors-23-01389-s001.zip]

Archive with 1 entries (1 files):
- sensors-2094681-supplementary.pdf
